# Supplementary material for: A Polymer-Gel Eye-Phantom for 3D Fluorescent Imaging of Millimetre Radiation Beams
Source: Polymers (Basel). 2018 Oct 26;10(11):1195. doi: 10.3390/polym10111195 (PMC6290594; doi:10.3390/polym10111195)
Supplement: Supplementary file 1 [file polymers-10-01195-s001.zip]

Archive with 3 entries (2 files):
- ╨┬╜¿╬─╝■╝╨/
- ╨┬╜¿╬─╝■╝╨/Movie full color.mp4
- ╨┬╜¿╬─╝■╝╨/Movie gray.mp4
